# Supplementary material for: An Assessment of Surgical Outcomes in Malignant Peripheral Nerve Sheath Tumors: A Systematic Review and Meta-Analysis of Surgical Interventions
Source: Cancers (Basel). 2025 Jun 15;17(12):1997. doi: 10.3390/cancers17121997 (PMC12190973; doi:10.3390/cancers17121997)
Supplement: Supplementary file 1 [file cancers-17-01997-s001.zip]

Archive with 10 entries (10 files):
- cancers-3601110-supplementary.pdf
- FigureS1.png
- FigureS2.png
- FigureS3.png
- FigureS4.png
- FigureS5.png
- FigureS6.png
- FigureS7.png
- FigureS8.png
- FigureS9.png
